# Supplementary material for: Requirement of Cholesterol for Calcium‐Dependent Vesicle Fusion by Strengthening Synaptotagmin‐1‐Induced Membrane Bending
Source: Adv Sci (Weinh). 2023 Apr 14;10(15):2206823. doi: 10.1002/advs.202206823 (PMC10214243; doi:10.1002/advs.202206823)
Supplement: Supplementary file 2 — Supporting Information [file ADVS-10-2206823-s002.xlsx]

## Sheet: Fig. 1i
LDCV exocytosis, amperometry, % control
	Vehicle	MbCD
	101.756	29.9328
	94.5802	36.5862
	89.9549	43.3254
	106.03	47.4902
	89.657	46.8376

## Sheet: Fig. 1i stat
p value for LDCV exocytosis	Unpaired two-tailed t-test
Vehicle vs MbCD	p<0.0001

## Sheet: Fig 2d
Fusion (normalized, %)
Chol + No Calcium	Chol + Calcium	No Chol + No Calcium	No Chol + Calcium	Chol + Calcium + sol VAMP2(1-96)
100	192.765	43.7456	50.0489	17.7168
100	234.132	46.3044	47.3989	14.3173
100	153.351	50.0744	50.3656	4.5514
100	172.308	11.9199	27.6001	10.0569
100	194.293	50.082	50.357	17.5087
100	205.076	52.6124	55.474	16.0357

## Sheet: Fig 2d stat
p value for Fusion (normalized, %)	Bonferroni test ANOVA
(Chol + No Calcium) vs (Chol + Calcium)	p<0.0001
(No Chol + No Calcium) vs (No Chol + Calcium)	ns

## Sheet: Fig. 3c
Fusion (normalized, %)
with 25% Chol			with 0% Chol			25% Chol, sol VAMP2(1-96)
no Ca	100 µM Ca		no Ca	100 µM Ca		100 µM Ca
100	208.89		118.286	117.801		21.1761
100	220.952		122.283	125.055		27.4571
100	186.128		83.4171	96.4973		19.4468
100	224.078		127.82	120.579		28.8771
100	177.749		81.2073	103.027		20.2392
100	209.027		119.895	118.502		20.6274
100	160.854

## Sheet: Fig 3c stat
p value for Fusion (normalized, %)	Bonferroni test ANOVA
(Chol + No Calcium) vs (Chol + Calcium)	p<0.0001
(No Chol + No Calcium) vs (No Chol + Calcium)	ns

## Sheet: Fig. 3f
Fusion (normalized, %)
with 25% Chol			with 0% Chol			25% Chol, sol VAMP2(1-96)
no Ca	100 µM Ca		no Ca	100 µM Ca		100 µM Ca
100	189.915		95.795	155.31		8.7761
100	162.064		88.5606	136.62		8.04
100	182.921		95.8307	150.546		8.9288
100	160.961		87.7913	133.817		7.7884
100	149.909		83.0281	128.931		6.9197
100	200.549		92.6831	147.289
100	183.581		99.8384	153.132

## Sheet: Fig 3f stat
p value for Fusion (normalized, %)	Bonferroni test ANOVA
(Chol + No Calcium) vs (Chol + Calcium)	p<0.0001
(No Chol + No Calcium) vs (No Chol + Calcium)	p<0.0001
(Chol + Calcium) vs (No Chol + Calcium)	p<0.0001

## Sheet: Fig. 4c
No Chol	FRET, normalized C2AB binding, %. Independent trials
Free Ca2+ concentration (µM)	1	2	3	4	5	6
1	1.005	1.918	0.9623	0.2957	1.4641	2.3571
3	1.6153	3.2848	3.233	2.1401	2.5401	4.2155
5	2.255	4.5689	5.3797	2.5002	4.7014	7.3261
10	6.5794	6.1595	8.2382	5.4199	9.4144	11.3394
30	22.1405	15.2816	13.2151	9.1599	10.9307	15.6967
100	77.1082	56.3872	57.0193	60.5928	51.3456	70.6766
200	90.8582	79.0359	75.8763	90.8243	72.7833	97.2049
300	94.7445	85.4191	79.2021	92.0696	88.228	98.1211
500	97.6136	93.0959	92.8742	94.9403	94.8291	98.374
1000	99.2101	98.0159	97.7172	94.8131	97.4437	98.6041
3000	100	100	100	100	100	100
Chol	FRET, normalized C2AB binding, %. Independent trials
Free Ca2+ concentration (µM)	1	2	3	4	5	6	7
1	-0.0474	1.1598	0.4949	0.1743	-0.081	-0.9528	-0.9777
3	1.0074	2.026	1.8974	1.3257	0.9594	0.1107	0.6778
5	1.5111	3.1074	2.4516	3.2654	3.0867	1.3402	9.5262
10	4.707	6.0313	7.9137	5.1394	7.1389	4.7427
30	8.7916	10.3103	25.3276	15.6397	13.8413	11.6192
100	56.8013	74.6039	60.1934	73.5819	79.6103	75.6737	71.7933
200	61.9128	90.4241	91.089	94.2171	92.3288	93.3013	92.8042
300	72.7949	94.8016	95.0638	95.0464	94.763	97.8438	98.7694
500	85.8944	97.7538	97.5356	96.6013	97.6207	97.8537	99.1554
1000	95.0983	99.4669	99.0917	99.2515	99.5331	99.768	99.4118
3000	100	100	100	100	100	100	100

## Sheet: Fig 4c stat
p value for C2AB binding (normalized, %)	Bonferroni-corrected two-way ANOVA
Chol vs No Chol	ns

[truncated: 10 more sheets: Fig. 4f, Fig 4f stat, Fig. 4g, Fig. 4i, Fig. 4i stat, Fig 5e, Fig 5e stat, Fig. 5f,5g, Fig. 5f,5g stat, Fig. 6d]
